# Supplementary material for: At-home wearables and machine learning sensitively capture disease progression in amyotrophic lateral sclerosis
Source: Nat Commun. 2023 Aug 21;14:5080. doi: 10.1038/s41467-023-40917-3 (PMC10442344; doi:10.1038/s41467-023-40917-3)
Supplement: Supplementary file 4 — Source Data [file 41467_2023_40917_MOESM4_ESM.xlsx]

## Sheet: Figure2a
Right Ankle Pairwise Model Rate of Change	Left Ankle Pairwise Model Rate of Change	Right Wrist Pairwise Model Rate of Change	Left Wrist Pairwise Model Rate of Change
-1.193	-1.7333	-0.47402	-0.40106
-0.48058	-0.30472	-0.51445	-0.46569
-0.042131	-0.022697	-0.092348	-0.18634
-0.19591	-0.051596	0.23794	-0.087955
-0.023491	-0.02823	-0.030346	-0.061549
-0.8701	-0.87756	-0.67302	-1.5505
-0.70433	-0.29178	-0.9548	-0.84264
-0.14451	-0.41323	0.084937	0.81335
-0.69193	-0.80587	-0.20412	-0.31523
-0.62633	-0.59384	-0.19727	-0.30004
0.16012	-0.14642	-1.2037	-1.5819
-0.29992	-0.33048	-0.060111	-0.12657
-0.52374	-0.46395	-0.67945	-0.9314
-1.8281	-1.5957	-1.9204	-1.7461
-1.1065	-1.5717	-0.99024	-1.3283
-0.30036	-0.2284	-0.44022	-0.63801
0.038315	0.046979	-0.0017012	-0.025917
-0.4911	-0.39457	-0.28545	-0.34999
-0.91317	-1.0216	-0.52254	-0.38948
0.078318	0.089398	0.090228	0.15789
-0.25495	-0.16992	-0.0070847	-0.40718
-0.49113	-0.69568	-0.67269	-0.25521
-0.13335	0.10809	-0.027941	-0.23894
0.03268	0.030844	-0.024783	-0.067688
-0.2596	-0.30575	-0.2626	-0.26116
-0.91115	-0.82023	-1.7975	-1.0331
-1.7108	-1.4843	-1.4944	-1.2394
-0.49677	-1.2149	-0.30773	-0.27802
-1.091	-1.0774	-1.5055	-0.76727
-0.96587	-2.1627	-1.5197	-0.94309
-0.59333	-0.40297	-0.71891	-1.0567
-0.23971	-0.24235	-0.26049	-0.44988
-0.88986	-0.70652	0.093325	-0.035467
-0.090765	-0.0031672	-0.45868	0.42137
-1.047	-1.13	-0.63618	-0.23483
-0.83646	-0.7797	-0.70178	-0.3712
-0.39457	-0.43335	-0.23778	-0.4982
0.0045409	-0.10455	-0.069305	-0.16214
-0.24604	-0.17909	-0.69195	-0.62563
-0.38174	-0.35058	-1.431	-1.009
0.048278	0.015719	-0.10063	-0.032712
0.17269	0.13674	0.095811	-0.017482
-0.40691	-0.75496	0.10814	-0.1259
-0.02664	-0.031671	0.01738	-0.054288
-0.79455	-0.77007	-0.70039	-1.1019
-0.094996	-0.074367	-0.078743	-0.1023
-0.34219	-0.22344	-0.43496	-0.25456
-1.7113	-2.3356	-1.3446	-3.0558
-0.40079	-0.32275	-0.88869	-0.79518
0.18311	-0.28073	-0.36336	-0.012679
-0.15892	-0.051176	0.034103	-0.02784
-1.884	-1.6438	-1.4973	-2.0084
-0.10406	-0.08771	-0.043921	0.013144
0.45646	0.29443	-0.02345	0.24026
-0.91689	-0.70708	-0.018349	-1.3173
-1.0276	-1.2511	-0.62503	-0.62456
0.0090843	0.11139	-0.002857	0.041263
-0.63491	-0.63101	-0.39335	-0.28854
-1.2542	-1.1416	-0.14897	-0.27715
-0.1387	-0.3747	-0.099954	-0.14523
-0.69282	-0.66921	0.51215	-0.512
-0.0064898	-0.024527	0.0013144	0.043556
-0.053799	-0.03893	-0.013397	-0.067894
-0.51658	-0.27274	-0.33278	-0.69479
-0.25066	-0.10504	-0.26923	-0.42794
-0.75581	-0.91278	-0.70309	-0.83554
0.015107	0.1243	-0.7965	-0.087986
-1.5829	-1.2972	-0.60128	-0.57645
0.039964	0.020788	0.0072578	0.0034814
-0.28002	0.011776	-0.037086	-0.15695
-0.050392	-0.018219	-0.11518	-0.099286
-0.72922	-0.84083	-0.80796	-0.46171
-0.58136	-0.28951	-0.29066	-0.56183
-0.34183	-0.29159	0.21524	-0.085003
-0.83638	-0.52583	-0.30279	0.13984
-0.010065	-0.058535	-0.031052	-0.033854
-0.56231	-0.32572	-0.80384	-0.72347
0.001504	0.043241	-0.10726	-0.067641
-0.1942	-0.66274	-0.42083	-0.011029
-1.4993	-1.3333	-0.30042	-0.20241
-0.55014	-0.88238	-0.073046	-0.08422
-0.72638	-0.47265	-0.031496	0.077742
-1.5701	-1.3065	-0.25489	-0.18011
-1.1286	-1.3242	-1.9399	-0.61428
-0.019534	0.1372	-0.047614	-0.31948
-0.1072	-0.13811	0.058873	-0.05605
-0.86726	-0.83587	0.03957	-0.42242
-0.80209	-0.82289	-0.59453	-0.35338
-1.0348	-1.3157	-0.67197	-0.44895
-0.60848	-0.45611	-0.20383	-0.36571
-0.37724	-0.40957	-0.28589	-0.51581
-1.0969	0.035728	-0.79147	-0.55359
-0.0085012	-0.088419	-0.14284	-0.13729
-0.36972	-0.33381	0.11049	-0.060785
-2.8496	-1.9377	-1.7081	-1.2892
-0.4858	-0.55973	-0.40262	-0.45127
-0.7586	-0.73687	-0.75627	-0.93995
-1.8377	-1.9249	-4.1358	-3.5952
-0.85949	-1.2096	-0.55887	-0.99687
-1.4637	-1.5069	-1.1467	-0.43149
-1.4465	-1.404	-0.54717	-0.25603
0.68108	-0.15999	-0.74288	-0.42522
-1.7745	-2.3927	0.025843	-0.45552
-2.0073	-1.9052	-1.6393	-2.2628
-0.47867	-0.27853	-0.11087	-0.13145
0.42705	0.36449	0.432	0.37897
-0.73693	-0.50009	-0.28626	-0.31605
-0.34684	-0.79255	-0.20096	-0.2163
-1.5268	-1.2785	-1.4316	-1.4143
-1.2058	-1.4667	-0.32167	-0.37821
-0.25712	-0.34312	-0.10705	-0.11279
-0.042673	-0.050906	-0.23257	-0.29323
-0.53005	-0.36305	-0.35584	-0.30289
-0.068075	-0.33271	-0.65882	-0.21003
-0.5752	-0.59528	-0.13296	-0.27819
-1.0901	-0.9232	-0.11032	-0.38818
-0.078592	-0.31385	-0.15142	-0.092188
0.11437	0.29913	0.084698	0.16387
-0.79123	-0.38797	0.26549	-0.2754
-0.21674	-0.17782	-0.01471	0.002047
-0.40835	-0.52386	-0.40404	-0.24435
-0.53377	-0.045465	-1.8581	-2.1789
-0.10415	-0.093771	-0.049622	0.0025706
-0.96815	-1.0375	-1.4493	-1.2156
-0.16787	-0.15862	-0.17277	0.076796
-0.056067	-0.059557	-0.053596	-0.060444
-0.48339	-0.6056	-0.20946	-0.14467
-0.053256	-0.052518	-0.16666	0.35258
-0.14839	-0.18076	-0.0070705	-0.043332
-0.084448	-0.068987	-0.038623	-0.040819
-1.0009	-0.82083	-1.0434	-1.2743
0.10752	0.1107	-0.0018832	0.069648
0.16604	-0.55122	-0.43794	-1.3711
-0.53469	-0.57651	-0.38313	-0.53998
-0.72278	-1.226	-0.27132	-0.50273
-0.35306	-0.23186	-0.32838	-0.20315
-0.33272	-0.35962	-1.0121	-0.77464
-0.38304	-0.34181	-0.39813	-0.55067
-1.5204	-1.1541	-0.58772	-0.47681
-1.3762	-1.3661	-0.74844	-0.56257
-1.1562	-1.8567	-2.3105	-2.8998
-0.41359	-0.37516	-0.08708	-0.1362
-0.056652	-0.058275	-0.43036	-0.51405
0.34516	0.093839	0.097629	-0.053516
-0.27939	-0.24609	-0.4167	-0.44306
-0.56435	-0.84048	0.11279	-0.80903
-0.67491	-0.64284	-0.6298	-0.27815
0.0015221	0.15065	-0.108	-0.16235
-0.11043	-0.094449	0.029161	-0.49181
-0.42269	-0.76205	-0.35329	-0.28375
-0.28308	-0.48987	-0.17597	-0.69475
-1.5955	-0.88518	-0.47553	-0.54282
-0.063089	-0.38349	-0.32945	-0.60106
-0.34889	0.12563	-1.3443	-1.025
-0.94529	-1.4228	-1.0773	-0.42735
0.82804	0.13201	-0.32866	-0.93759
-0.22881	-0.18723	-0.4966	-0.24958
-1.6064	-1.0603	-0.78219	-0.38239
-1.6592	-2.7102	-0.74828	-0.90601
-1.1083	-1.3176	-0.53299	-0.14131
-0.36922	-0.25608	-0.61029	-0.34039
-0.17837	-0.21608	-1.2765	-0.66519
-0.46568	-0.62724	-0.48353	-0.32746
-0.99848	-0.92908	-1.8781	-1.5891
-0.56026	-1.0004	-0.13992	-0.036624
-1.515	-2.2552	-0.70275	-0.45012
-0.02509	-0.04459	0.0046494	0.0070789
-1.671	-1.4455	-0.58929	-0.76008
-0.022817	-0.24635	-0.20751	-0.32354
-0.17869	-0.1781	0.080025	0.11785
-1.0651	-0.65048	0.060356	0.20549
0.0081415	0.0478	-0.030255	-0.026857
-0.87176	-0.75728	-0.34551	-0.45037
-0.023867	0.076399	-0.24207	-0.024226
-1.084	-0.69849	-1.4948	-2.5688
-0.24006	-0.090169	-0.18242	-0.016464
-0.25695	-0.42515	-0.18863	-0.29591
-1.2347	-1.5013	-0.78741	-0.77659
-0.59435	-0.1059	0.69119	0.084592
0.090399	0.014639	-0.17327	-0.068562
-0.66418	-0.50424	-0.36194	-0.60121
-0.61661	-0.73456	-0.45636	-0.71064
-0.48292	-0.6051	-0.55586	-0.60604
0.19595	0.10204	-0.36125	-0.20404
-0.18111	-0.20655	-0.24698	-0.35724
-0.95479	-1.0413	-1.4242	-0.51626
-2.1561	-1.8514	-1.7255	-1.437
-0.26924	-0.77636	-0.18274	-1.2817
-0.82936	-0.98849	-0.27144	-0.27401
-0.57061	-0.68586	-0.31448	-0.019006
-1.1778	-1.7001	-1.4341	-1.3079
-1.1269	-0.84999	-0.40135	-0.13173
-0.36264	-0.2545	-0.51538	-0.48091
-0.26673	-0.15142	-0.1316	-0.12806

## Sheet: Figure3a
Mean Limb Pairwise Model Rate of Change	ALSFRS-R Total Rate of Change	ALSFRS-R Gross Motor Rate of Change	ALSFRS-R Fine Motor Rate of Change	Mean Limb Regression Model Rate of Change
-1.1753	-0.57645	-1.1911	-0.35358	-1.0256
-0.39316	-0.43164	-0.5184	-0.45537	-0.47099
-0.074743	-0.18507	-0.14354	-0.15134	-0.070269
-0.042532	-0.77638	-0.85794	-0.36502	-0.072269
-0.036232	-0.006615	0	-0.02109	0.015272
-1.0193	-1.4443	-1.2407	-0.55851	-1.0678
-0.56394	-1.3527	-1.7292	-1.3038	-0.97383
-0.010726	-0.67206	-1.1934	-0.55283	0.16535
-0.59375	-0.49365	-0.57384	-0.42236	-0.46517
-0.47488	-0.48769	-0.45484	-0.83962	-0.29385
-0.59914	-0.66832	-0.30778	-0.8478	-0.50046
-0.24189	-0.27811	-0.28649	-0.023597	-0.34436
-0.61523	-0.67096	-0.49461	-0.80775	-0.66787
-1.703	-3.7543	-3.3904	-1.9243	-1.6753
-1.38	-0.68662	-1.1839	-0.69118	-1.3583
-0.36628	-0.42125	-0.10675	-0.49006	-0.25285
0.021587	-0.0003159	0	0	0.03293
-0.38185	-0.18966	-0.21886	-0.15491	-0.51424
-0.78763	-0.98862	-0.77348	-0.73665	-0.77236
0.10524	-0.17693	-0.011931	-0.079453	0.041354
-0.21951	-0.22864	-0.24855	-0.35912	-0.43105
-0.55712	-0.24163	-0.19391	-0.44673	-0.42385
-0.02585	0.25052	-0.042313	-0.087004	-0.1071
-0.00051267	-0.042333	-0.056646	-0.0034399	-0.0019371
-0.28344	-0.24495	-0.12181	-0.24469	-0.099251
-1.007	-2.3313	-0.51036	-1.9677	-0.69302
-1.4526	-1.7638	-1.1307	-2.322	-1.7021
-0.77752	-0.094494	-0.32242	-0.95674	-0.21119
-1.0551	-2.1045	-1.0075	-1.33	-1.0259
-1.6278	-0.94752	-1.6785	-0.76084	-1.7372
-0.62968	-1.1297	-0.47161	-1.5157	-0.70866
-0.29617	-0.26656	-0.29944	-0.18355	-0.28293
-0.46169	-0.52818	-0.64162	-0.67291	-0.26731
0.035079	0	0	0	-0.24779
-0.83411	-0.77686	-1.1517	0	-0.75828
-0.67493	-1.5469	-1.5808	-1.7479	-0.85347
-0.42027	-0.25091	0.083057	-0.22146	-0.16043
-0.10091	-0.26027	-0.25325	-0.26176	-0.038503
-0.3632	-0.15593	0.065931	0	-0.49462
-0.65413	-1.0392	-0.95444	-1.3374	-0.42147
-0.006862	0	0	0	0.043953
0.097564	0	0	0	0.23858
-0.4463	-0.79158	-1.7951	-0.32963	-0.19949
-0.030565	-0.026014	-0.0045019	-0.044507	-0.012373
-0.84737	-0.93073	-0.9002	-0.4864	-0.63124
-0.084474	-0.12556	-0.075913	-0.13041	-0.082068
-0.2725	-0.3702	-0.34011	-0.44718	-0.39196
-2.3137	-1.8377	-2.1368	-1.3919	-2.6012
-0.52135	-0.81344	-0.38967	-0.72349	-0.45583
-0.16607	0	0	0	0.022488
-0.04815	0.018233	0.023367	-0.10068	0.068112
-1.7466	-2.2387	-1.9089	-1.6359	-1.2723
-0.059066	-0.090554	-0.048188	-0.032309	-0.050747
0.26141	-0.18592	-0.40475	-0.093902	0.10008
-0.79978	-0.74851	-0.96877	-0.33015	-0.66741
-0.98827	-1.2594	-1.0964	-0.69191	-1.0463
0.066788	0.0064813	0.023013	0.021917	0.095221
-0.51617	-0.46945	-0.63042	-0.60647	-0.17663
-0.81547	-0.768	-0.74173	-0.46574	-0.50294
-0.25349	0	0	0	-0.10537
-0.48519	-1.9339	-2.8566	-0.24384	-0.56392
-0.0020216	-0.091573	0	-0.1052	0.038961
-0.044838	-0.0014531	-0.0039141	0	0.035288
-0.41624	-1.6411	-0.83708	-1.206	-0.61902
-0.22449	-0.38014	-0.26875	-0.34335	-0.29534
-0.84764	-0.87296	-0.59986	-0.69432	-0.81554
-0.057518	-0.45866	-0.47564	-0.28427	-0.1607
-1.0658	-1.9375	-1.1559	-1.2279	-1.1563
0.017167	0	0	0	0.098791
-0.072987	-0.16192	-0.19146	-0.21728	-0.24145
-0.054628	0.066429	0.039666	0	-0.015346
-0.72799	-1.5574	-0.51416	-1.5443	-0.8699
-0.39421	-0.9496	-1.0223	-0.91493	-0.50091
-0.18287	-0.3092	-0.041939	-0.3245	-0.005284
-0.37035	-0.30505	-0.27739	-0.68743	-0.17798
-0.042871	-0.027032	-0.024272	-0.047457	-0.12725
-0.5145	-1.8851	-1.0514	-1.1903	-0.69281
-0.0085089	-0.29095	-0.26359	-0.33849	-0.029156
-0.411	-0.98312	-0.80147	-0.033827	-0.4153
-0.94221	-0.98515	-0.43657	-0.23325	-1.0559
-0.54014	-0.010042	0.0089574	-0.035201	-0.48813
-0.31162	-0.68637	-0.53504	-0.44568	-0.41922
-0.92642	-0.19544	-0.60761	0	-0.61858
-1.1993	-2.9564	-1.6859	-2.1712	-0.91795
-0.019665	-0.0017972	0	-0.0047328	-0.066568
-0.08911	-0.19415	-0.44492	-0.026341	-0.02963
-0.627	-0.63941	-0.84	-0.7073	-0.6795
-0.67437	-1.1794	-1.1591	-0.76347	-0.23623
-0.98344	-1.1841	-0.74374	-0.71711	-0.91698
-0.42102	-0.31844	-0.42286	-0.34015	-0.52842
-0.41663	-0.5741	-0.80287	-0.30229	-0.26113
-0.35658	-0.53902	-0.163	-0.8428	-0.59411
-0.097449	-0.22073	-0.11337	-0.12653	-0.05838
-0.21451	-1.0067	-0.80855	-0.84386	-0.39248
-1.8609	-2.8884	-3.3887	-1.5497	-2.141
-0.50374	-1.2297	-0.96626	-0.86863	-0.25088
-0.79278	-0.68019	-0.49431	-0.71209	-0.91972
-2.6079	-2.3546	-2.5942	-3.508	-2.2913
-1.0313	-1.3631	-0.9793	-0.39992	-1.2403
-1.1876	-1.052	-1.3309	-0.64138	-1.2672
-1.0152	-0.48002	-0.67094	-0.60816	-0.37715
-0.19402	-0.75675	-0.79829	-0.72744	0.042091
-1.5288	-1.2399	-1.3463	-1.2894	-1.2935
-1.9741	-1.896	-2.2769	-2.3577	-1.6484
-0.24582	-0.32673	-0.52898	-0.34328	-0.13684
0.38437	0	0	0	0.36753
-0.45696	-0.85434	-0.7801	-0.9055	-0.596
-0.51882	-0.94986	-0.87806	-0.5052	-0.36084
-1.3627	-3.4454	-2.0425	-2.7697	-1.7819
-1.0188	-1.175	-1.4609	-0.78315	-1.0011
-0.24528	-0.15746	-0.34348	-0.078864	-0.25483
-0.13316	-0.20554	-0.16524	-0.25964	-0.1816
-0.36799	-1.5043	-0.99452	-0.82668	-0.391
-0.30973	-0.437	-0.40543	-0.69538	-0.23016
-0.45571	-1.8631	-0.90812	-1.1263	-0.47778
-0.7087	-1.1589	-1.0966	-0.86422	-0.84439
-0.20872	-0.35612	-0.32244	-0.32098	0.046538
0.21542	-0.045375	0	0	0.34582
-0.32855	-0.90047	-0.86562	-1.3386	-0.27913
-0.11733	-0.015589	-0.0024401	-0.013672	-0.03003
-0.42457	-0.45554	-0.5353	-0.26957	-0.48934
-0.86643	-0.73509	-0.45349	-1.1951	-0.60009
-0.065465	-0.015116	-0.040717	0	-0.15945
-1.1248	-1.1057	-1.3325	-1.322	-1.4891
-0.10269	-0.2965	-0.46868	-0.32262	-0.0092934
-0.058597	0.018571	0.054444	0.0029348	-0.041493
-0.42557	-0.23779	-0.31058	-0.21966	-0.48398
0.034396	-0.28116	0	0.64376	0.5166
-0.12065	-0.25039	-0.13825	-0.20756	-0.19007
-0.060082	-0.03716	0.0010788	-0.0099192	-0.018232
-0.98453	-0.82494	-0.78428	-0.82667	-0.70215
0.085965	-0.17725	-0.22549	-0.045509	0.067403
-0.65236	0.027717	0	0.072989	-0.71514
-0.53797	-0.16381	0	-0.20745	-0.41368
-0.86292	-1.1615	-0.6715	-0.77236	-0.89038
-0.2519	-0.35606	-0.24916	-0.4323	-0.21803
-0.54157	-0.87334	-1.5793	-0.80123	-0.57728
-0.40622	-0.19955	-0.21	0	-0.44203
-0.95977	-0.45653	-0.78584	-0.26093	-0.78482
-1.0893	-0.61377	-1.3706	-0.36902	-1.0851
-2.0866	-1.798	-1.4712	-1.2289	-3.2858
-0.28421	-0.071208	0	0	-0.19927
-0.21853	-0.91132	-0.41634	-1.0428	-0.20715
0.088889	-0.39605	-0.17522	-0.064079	-0.0059633
-0.32082	-0.26459	-0.22316	-0.079536	-0.26901
-0.67894	-1.4794	-0.27094	-1.1603	-0.83871
-0.55405	-0.82556	-0.32108	-1.283	-1.31
0.021429	0	0	0	0.1175
-0.18033	-0.27579	-0.22	-0.28115	-0.13492
-0.54896	-0.059996	0	0	-0.50994
-0.476	0.042865	0.050066	-0.30459	-0.45104
-0.83717	-0.92916	-1.9648	-0.52598	-0.84246
-0.39108	-1.0027	-0.85708	-0.69618	-0.16082
-0.40508	-0.89318	-1.2601	-0.57711	-0.49486
-1.0711	-1.6165	-1.0205	-1.5829	-1.0209
-0.10597	-0.47467	-0.95896	-0.31249	-0.44184
-0.24669	-0.52713	-0.61793	-0.74257	-0.1868
-0.92433	-0.77304	-1.3982	-0.49779	-0.75383
-1.8825	-0.66111	-1.3932	-0.061728	-1.412
-0.8993	-0.89313	-1.2159	-1.1632	-0.78589
-0.33558	-0.30811	-0.34118	-0.63259	-0.43137
-0.4562	-1.1038	-0.46657	-1.186	-0.50539
-0.51414	-0.33126	-0.39321	-0.28864	-0.3602
-1.2214	-2.1528	-1.4434	-1.7625	-1.5862
-0.59688	-0.21051	-0.3597	-0.20271	-0.35533
-1.5173	-0.22995	-0.61942	0	-1.0011
-0.023081	-0.079287	-0.072073	-0.13833	-0.020817
-1.1953	-1.5248	-1.5707	-1.2877	-1.0917
-0.23285	-0.40388	-0.43018	-0.27121	-0.33225
-0.071919	-0.14207	-0.23232	-0.13238	-0.14456
-0.39946	-0.27642	-1.0815	-0.13395	-0.76576
0.014422	-0.0012868	0.15932	-0.10883	-0.020845
-0.64339	-0.34737	-0.73619	-0.19504	-0.58694
-0.0010991	0.027618	0	0	-0.041754
-1.3138	-3.8142	-2.5815	-3.3246	-0.97134
-0.10201	-0.16983	-0.12199	-0.21487	0.052586
-0.34225	-0.16228	-0.28239	-0.15128	0.050757
-1.1975	-0.62294	-0.767	-0.1667	-0.96697
-0.019699	-0.10537	-0.47307	0.18499	-0.38796
-0.02018	-0.037123	0.043199	-0.18544	-0.0033738
-0.53069	-0.31365	-0.42423	-0.24437	-0.70369
-0.67906	-0.45591	-0.97615	-0.24629	-0.76903
-0.58391	-0.3316	-0.25239	-0.39994	-0.38669
-0.020654	-0.42515	-0.56793	-0.34541	-0.18241
-0.2461	-0.35998	-0.27405	-0.63195	-0.081183
-0.94707	-1.2896	-1.017	-0.8602	-0.9145
-1.7702	-2.1267	-1.3878	-2.1954	-1.9779
-0.76511	-1.9913	-1.2383	-1.1578	-0.77651
-0.70035	-0.8375	-1.2321	-0.35063	-0.66278
-0.45832	-1.7707	-1.3049	-0.95466	-0.74622
-1.5035	-2.0408	-1.2498	-1.5577	-2.1898
-0.64896	-0.61237	-1.3087	-0.33319	-0.59233
-0.35723	-0.33682	0	-0.16723	-0.64722
-0.15752	0	0	0	-0.051576

## Sheet: Figure3b
Max Limb Pairwise Model Rate of Change	ALSFRS-R Total Rate of Change	ALSFRS-R Gross Motor Rate of Change	ALSFRS-R Fine Motor Rate of Change	Max Limb Regression Model Rate of Change
-1.7333	-0.57645	-1.1911	-0.35358	-1.5842
-0.51445	-0.43164	-0.5184	-0.45537	-0.51958
-0.18634	-0.18507	-0.14354	-0.15134	-0.14141
-0.19591	-0.77638	-0.85794	-0.36502	-0.27949
-0.061549	-0.006615	0	-0.02109	0.00079281
-1.5505	-1.4443	-1.2407	-0.55851	-1.3025
-0.9548	-1.3527	-1.7292	-1.3038	-1.8807
-0.41323	-0.67206	-1.1934	-0.55283	-0.69397
-0.80587	-0.49365	-0.57384	-0.42236	-0.81313
-0.62633	-0.48769	-0.45484	-0.83962	-0.5918
-1.5819	-0.66832	-0.30778	-0.8478	-1.2995
-0.33048	-0.27811	-0.28649	-0.023597	-0.39484
-0.9314	-0.67096	-0.49461	-0.80775	-0.96744
-1.9204	-3.7543	-3.3904	-1.9243	-2.9053
-1.5717	-0.68662	-1.1839	-0.69118	-1.4798
-0.63801	-0.42125	-0.10675	-0.49006	-0.45901
-0.025917	-0.0003159	0	0	-0.013267
-0.4911	-0.18966	-0.21886	-0.15491	-0.66681
-1.0216	-0.98862	-0.77348	-0.73665	-0.94499
0.078318	-0.17693	-0.011931	-0.079453	0.0042456
-0.40718	-0.22864	-0.24855	-0.35912	-0.48706
-0.69568	-0.24163	-0.19391	-0.44673	-1.0673
-0.23894	0.25052	-0.042313	-0.087004	-0.21983
-0.067688	-0.042333	-0.056646	-0.0034399	-0.030225
-0.30575	-0.24495	-0.12181	-0.24469	-0.20357
-1.7975	-2.3313	-0.51036	-1.9677	-1.8967
-1.7108	-1.7638	-1.1307	-2.322	-2.5604
-1.2149	-0.094494	-0.32242	-0.95674	-0.65767
-1.5055	-2.1045	-1.0075	-1.33	-1.7844
-2.1627	-0.94752	-1.6785	-0.76084	-1.8796
-1.0567	-1.1297	-0.47161	-1.5157	-0.86732
-0.44988	-0.26656	-0.29944	-0.18355	-0.41417
-0.88986	-0.52818	-0.64162	-0.67291	-0.53145
-0.45868	0	0	0	-1.1824
-1.13	-0.77686	-1.1517	0	-0.84216
-0.83646	-1.5469	-1.5808	-1.7479	-1.0515
-0.4982	-0.25091	0.083057	-0.22146	-0.54235
-0.16214	-0.26027	-0.25325	-0.26176	-0.0825
-0.69195	-0.15593	0.065931	0	-0.70112
-1.431	-1.0392	-0.95444	-1.3374	-1.3111
-0.10063	0	0	0	-0.044194
-0.017482	0	0	0	0.077036
-0.75496	-0.79158	-1.7951	-0.32963	-0.39065
-0.054288	-0.026014	-0.0045019	-0.044507	-0.016669
-1.1019	-0.93073	-0.9002	-0.4864	-0.70192
-0.1023	-0.12556	-0.075913	-0.13041	-0.20112
-0.43496	-0.3702	-0.34011	-0.44718	-0.47632
-3.0558	-1.8377	-2.1368	-1.3919	-3.5285
-0.88869	-0.81344	-0.38967	-0.72349	-0.97933
-0.36336	0	0	0	-0.043291
-0.15892	0.018233	0.023367	-0.10068	-0.067915
-2.0084	-2.2387	-1.9089	-1.6359	-1.8652
-0.10406	-0.090554	-0.048188	-0.032309	-0.10959
-0.02345	-0.18592	-0.40475	-0.093902	-0.17761
-1.3173	-0.74851	-0.96877	-0.33015	-1.4627
-1.2511	-1.2594	-1.0964	-0.69191	-1.4347
-0.002857	0.0064813	0.023013	0.021917	-0.013489
-0.63491	-0.46945	-0.63042	-0.60647	-0.29192
-1.2542	-0.768	-0.74173	-0.46574	-0.54248
-0.3747	0	0	0	-0.31656
-0.69282	-1.9339	-2.8566	-0.24384	-0.72187
-0.024527	-0.091573	0	-0.1052	-0.060925
-0.067894	-0.0014531	-0.0039141	0	0.026913
-0.69479	-1.6411	-0.83708	-1.206	-0.99445
-0.42794	-0.38014	-0.26875	-0.34335	-0.68294
-0.91278	-0.87296	-0.59986	-0.69432	-1.1322
-0.7965	-0.45866	-0.47564	-0.28427	-0.64842
-1.5829	-1.9375	-1.1559	-1.2279	-1.3457
0.0034814	0	0	0	-0.018312
-0.28002	-0.16192	-0.19146	-0.21728	-0.36184
-0.11518	0.066429	0.039666	0	-0.058345
-0.84083	-1.5574	-0.51416	-1.5443	-1.2412
-0.58136	-0.9496	-1.0223	-0.91493	-0.61963
-0.34183	-0.3092	-0.041939	-0.3245	-0.14205
-0.83638	-0.30505	-0.27739	-0.68743	-0.75496
-0.058535	-0.027032	-0.024272	-0.047457	-0.19141
-0.80384	-1.8851	-1.0514	-1.1903	-1.2287
-0.10726	-0.29095	-0.26359	-0.33849	-0.15328
-0.66274	-0.98312	-0.80147	-0.033827	-0.54886
-1.4993	-0.98515	-0.43657	-0.23325	-1.5315
-0.88238	-0.010042	0.0089574	-0.035201	-0.82612
-0.72638	-0.68637	-0.53504	-0.44568	-0.66145
-1.5701	-0.19544	-0.60761	0	-0.87723
-1.9399	-2.9564	-1.6859	-2.1712	-1.9527
-0.31948	-0.0017972	0	-0.0047328	-0.31484
-0.13811	-0.19415	-0.44492	-0.026341	-0.12236
-0.86726	-0.63941	-0.84	-0.7073	-0.985
-0.82289	-1.1794	-1.1591	-0.76347	-1.0022
-1.3157	-1.1841	-0.74374	-0.71711	-1.2844
-0.60848	-0.31844	-0.42286	-0.34015	-0.70969
-0.51581	-0.5741	-0.80287	-0.30229	-0.52345
-1.0969	-0.53902	-0.163	-0.8428	-1.1463
-0.14284	-0.22073	-0.11337	-0.12653	-0.082203
-0.36972	-1.0067	-0.80855	-0.84386	-0.50237
-2.8496	-2.8884	-3.3887	-1.5497	-2.6282
-0.55973	-1.2297	-0.96626	-0.86863	-0.53524
-0.93995	-0.68019	-0.49431	-0.71209	-1.1995
-4.1358	-2.3546	-2.5942	-3.508	-4.2022
-1.2096	-1.3631	-0.9793	-0.39992	-1.6226
-1.5069	-1.052	-1.3309	-0.64138	-1.8177
-1.4465	-0.48002	-0.67094	-0.60816	-1.1632
-0.74288	-0.75675	-0.79829	-0.72744	-0.55389
-2.3927	-1.2399	-1.3463	-1.2894	-1.8189
-2.2628	-1.896	-2.2769	-2.3577	-1.8637
-0.47867	-0.32673	-0.52898	-0.34328	-0.45013
0.36449	0	0	0	0.22174
-0.73693	-0.85434	-0.7801	-0.9055	-0.74664
-0.79255	-0.94986	-0.87806	-0.5052	-0.43278
-1.5268	-3.4454	-2.0425	-2.7697	-1.921
-1.4667	-1.175	-1.4609	-0.78315	-1.2798
-0.34312	-0.15746	-0.34348	-0.078864	-0.34989
-0.29323	-0.20554	-0.16524	-0.25964	-0.32771
-0.53005	-1.5043	-0.99452	-0.82668	-0.60938
-0.65882	-0.437	-0.40543	-0.69538	-1.0701
-0.59528	-1.8631	-0.90812	-1.1263	-0.75796
-1.0901	-1.1589	-1.0966	-0.86422	-1.1584
-0.31385	-0.35612	-0.32244	-0.32098	-0.51788
0.084698	-0.045375	0	0	0.05229
-0.79123	-0.90047	-0.86562	-1.3386	-0.71501
-0.21674	-0.015589	-0.0024401	-0.013672	-0.061008
-0.52386	-0.45554	-0.5353	-0.26957	-0.55529
-2.1789	-0.73509	-0.45349	-1.1951	-2.0774
-0.10415	-0.015116	-0.040717	0	-0.24714
-1.4493	-1.1057	-1.3325	-1.322	-1.9159
-0.17277	-0.2965	-0.46868	-0.32262	-0.2763
-0.060444	0.018571	0.054444	0.0029348	-0.069621
-0.6056	-0.23779	-0.31058	-0.21966	-0.716
-0.16666	-0.28116	0	0.64376	0.25076
-0.18076	-0.25039	-0.13825	-0.20756	-0.23181
-0.084448	-0.03716	0.0010788	-0.0099192	-0.060745
-1.2743	-0.82494	-0.78428	-0.82667	-1.0958
-0.0018832	-0.17725	-0.22549	-0.045509	-0.035925
-1.3711	0.027717	0	0.072989	-1.2685
-0.57651	-0.16381	0	-0.20745	-0.61424
-1.226	-1.1615	-0.6715	-0.77236	-1.056
-0.35306	-0.35606	-0.24916	-0.4323	-0.3405
-1.0121	-0.87334	-1.5793	-0.80123	-0.83972
-0.55067	-0.19955	-0.21	0	-0.60288
-1.5204	-0.45653	-0.78584	-0.26093	-1.2433
-1.3762	-0.61377	-1.3706	-0.36902	-1.1988
-2.8998	-1.798	-1.4712	-1.2289	-3.6643
-0.41359	-0.071208	0	0	-0.32908
-0.51405	-0.91132	-0.41634	-1.0428	-0.81928
-0.053516	-0.39605	-0.17522	-0.064079	-0.05415
-0.44306	-0.26459	-0.22316	-0.079536	-0.49049
-0.84048	-1.4794	-0.27094	-1.1603	-1.1553
-0.67491	-0.82556	-0.32108	-1.283	-1.8325
-0.16235	0	0	0	0.061086
-0.49181	-0.27579	-0.22	-0.28115	-0.31565
-0.76205	-0.059996	0	0	-0.65516
-0.69475	0.042865	0.050066	-0.30459	-0.54017
-1.5955	-0.92916	-1.9648	-0.52598	-1.2546
-0.60106	-1.0027	-0.85708	-0.69618	-0.32988
-1.3443	-0.89318	-1.2601	-0.57711	-1.1121
-1.4228	-1.6165	-1.0205	-1.5829	-1.2832
-0.93759	-0.47467	-0.95896	-0.31249	-0.98624
-0.4966	-0.52713	-0.61793	-0.74257	-0.38054
-1.6064	-0.77304	-1.3982	-0.49779	-1.7771
-2.7102	-0.66111	-1.3932	-0.061728	-1.9246
-1.3176	-0.89313	-1.2159	-1.1632	-0.97903
-0.61029	-0.30811	-0.34118	-0.63259	-0.57286
-1.2765	-1.1038	-0.46657	-1.186	-1.0308
-0.62724	-0.33126	-0.39321	-0.28864	-0.69306
-1.8781	-2.1528	-1.4434	-1.7625	-2.0209
-1.0004	-0.21051	-0.3597	-0.20271	-0.42759
-2.2552	-0.22995	-0.61942	0	-1.406
-0.04459	-0.079287	-0.072073	-0.13833	-0.05264
-1.671	-1.5248	-1.5707	-1.2877	-1.6929
-0.32354	-0.40388	-0.43018	-0.27121	-0.53321
-0.17869	-0.14207	-0.23232	-0.13238	-0.17869
-1.0651	-0.27642	-1.0815	-0.13395	-0.96784
-0.030255	-0.0012868	0.15932	-0.10883	-0.077855
-0.87176	-0.34737	-0.73619	-0.19504	-0.80016
-0.24207	0.027618	0	0	-0.15839
-2.5688	-3.8142	-2.5815	-3.3246	-2.0773
-0.24006	-0.16983	-0.12199	-0.21487	-0.10238
-0.42515	-0.16228	-0.28239	-0.15128	-0.29814
-1.5013	-0.62294	-0.767	-0.1667	-1.1494
-0.59435	-0.10537	-0.47307	0.18499	-0.50542
-0.17327	-0.037123	0.043199	-0.18544	-0.14534
-0.66418	-0.31365	-0.42423	-0.24437	-1.0348
-0.73456	-0.45591	-0.97615	-0.24629	-0.80782
-0.60604	-0.3316	-0.25239	-0.39994	-0.54486
-0.36125	-0.42515	-0.56793	-0.34541	-0.4485
-0.35724	-0.35998	-0.27405	-0.63195	-0.17329
-1.4242	-1.2896	-1.017	-0.8602	-1.1649
-2.1561	-2.1267	-1.3878	-2.1954	-2.5429
-1.2817	-1.9913	-1.2383	-1.1578	-0.86224
-0.98849	-0.8375	-1.2321	-0.35063	-0.91322
-0.68586	-1.7707	-1.3049	-0.95466	-0.96815
-1.7001	-2.0408	-1.2498	-1.5577	-2.797
-1.1269	-0.61237	-1.3087	-0.33319	-0.69356
-0.51538	-0.33682	0	-0.16723	-0.81696
-0.26673	0	0	0	-0.21222

## Sheet: Figure3c
ALSFRS-R Total Rate of Change (ALS)	Max Limb Pairwise Model Rate of Change (ALS)	Max Limb Regression Model Rate of Change (ALS)	Max Limb Pairwise Model Rate of Change (Control)	Max Limb Regression Model Rate of Change (Control)
-0.57645	-1.7333	-1.5842	-0.025917	-0.013267
-0.43164	-0.51445	-0.51958	-0.3747	-0.31656
-0.18507	-0.18634	-0.14141	-0.067894	0.026913
-0.77638	-0.19591	-0.27949	0.0034814	-0.018312
-0.006615	-0.061549	0.00079281	-0.058535	-0.19141
-1.4443	-1.5505	-1.3025	0.36449	0.22174
-1.3527	-0.9548	-1.8807
-0.67206	-0.41323	-0.69397
-0.49365	-0.80587	-0.81313
-0.48769	-0.62633	-0.5918
-0.66832	-1.5819	-1.2995
-0.27811	-0.33048	-0.39484
-0.67096	-0.9314	-0.96744
-3.7543	-1.9204	-2.9053
-0.68662	-1.5717	-1.4798
-0.42125	-0.63801	-0.45901
-0.18966	-0.4911	-0.66681
-0.98862	-1.0216	-0.94499
-0.17693	0.078318	0.0042456
-0.22864	-0.40718	-0.48706
-0.24163	-0.69568	-1.0673
0.25052	-0.23894	-0.21983
-0.042333	-0.067688	-0.030225
-0.24495	-0.30575	-0.20357
-2.3313	-1.7975	-1.8967
-1.7638	-1.7108	-2.5604
-0.094494	-1.2149	-0.65767
-2.1045	-1.5055	-1.7844
-0.94752	-2.1627	-1.8796
-1.1297	-1.0567	-0.86732
-0.26656	-0.44988	-0.41417
-0.52818	-0.88986	-0.53145
0	-0.45868	-1.1824
-0.77686	-1.13	-0.84216
-1.5469	-0.83646	-1.0515
-0.25091	-0.4982	-0.54235
-0.26027	-0.16214	-0.0825
-0.15593	-0.69195	-0.70112
-1.0392	-1.431	-1.3111
0	-0.10063	-0.044194
0	-0.017482	0.077036
-0.79158	-0.75496	-0.39065
-0.026014	-0.054288	-0.016669
-0.93073	-1.1019	-0.70192
-0.12556	-0.1023	-0.20112
-0.3702	-0.43496	-0.47632
-1.8377	-3.0558	-3.5285
-0.81344	-0.88869	-0.97933
0	-0.36336	-0.043291
0.018233	-0.15892	-0.067915
-2.2387	-2.0084	-1.8652
-0.090554	-0.10406	-0.10959
-0.18592	-0.02345	-0.17761
-0.74851	-1.3173	-1.4627
-1.2594	-1.2511	-1.4347
0.0064813	-0.002857	-0.013489
-0.46945	-0.63491	-0.29192
-0.768	-1.2542	-0.54248
-1.9339	-0.69282	-0.72187
-0.091573	-0.024527	-0.060925
-1.6411	-0.69479	-0.99445
-0.38014	-0.42794	-0.68294
-0.87296	-0.91278	-1.1322
-0.45866	-0.7965	-0.64842
-1.9375	-1.5829	-1.3457
-0.16192	-0.28002	-0.36184
0.066429	-0.11518	-0.058345
-1.5574	-0.84083	-1.2412
-0.9496	-0.58136	-0.61963
-0.3092	-0.34183	-0.14205
-0.30505	-0.83638	-0.75496
-1.8851	-0.80384	-1.2287
-0.29095	-0.10726	-0.15328
-0.98312	-0.66274	-0.54886
-0.98515	-1.4993	-1.5315
-0.010042	-0.88238	-0.82612
-0.68637	-0.72638	-0.66145
-0.19544	-1.5701	-0.87723
-2.9564	-1.9399	-1.9527
-0.0017972	-0.31948	-0.31484
-0.19415	-0.13811	-0.12236
-0.63941	-0.86726	-0.985
-1.1794	-0.82289	-1.0022
-1.1841	-1.3157	-1.2844
-0.31844	-0.60848	-0.70969
-0.5741	-0.51581	-0.52345
-0.53902	-1.0969	-1.1463
-0.22073	-0.14284	-0.082203
-1.0067	-0.36972	-0.50237
-2.8884	-2.8496	-2.6282
-1.2297	-0.55973	-0.53524
-0.68019	-0.93995	-1.1995
-2.3546	-4.1358	-4.2022
-1.3631	-1.2096	-1.6226
-1.052	-1.5069	-1.8177
-0.48002	-1.4465	-1.1632
-0.75675	-0.74288	-0.55389
-1.2399	-2.3927	-1.8189
-1.896	-2.2628	-1.8637
-0.32673	-0.47867	-0.45013
-0.85434	-0.73693	-0.74664
-0.94986	-0.79255	-0.43278
-3.4454	-1.5268	-1.921
-1.175	-1.4667	-1.2798
-0.15746	-0.34312	-0.34989
-0.20554	-0.29323	-0.32771
-1.5043	-0.53005	-0.60938
-0.437	-0.65882	-1.0701
-1.8631	-0.59528	-0.75796
-1.1589	-1.0901	-1.1584
-0.35612	-0.31385	-0.51788
-0.045375	0.084698	0.05229
-0.90047	-0.79123	-0.71501
-0.015589	-0.21674	-0.061008
-0.45554	-0.52386	-0.55529
-0.73509	-2.1789	-2.0774
-0.015116	-0.10415	-0.24714
-1.1057	-1.4493	-1.9159
-0.2965	-0.17277	-0.2763
0.018571	-0.060444	-0.069621
-0.23779	-0.6056	-0.716
-0.28116	-0.16666	0.25076
-0.25039	-0.18076	-0.23181
-0.03716	-0.084448	-0.060745
-0.82494	-1.2743	-1.0958
-0.17725	-0.0018832	-0.035925
0.027717	-1.3711	-1.2685
-0.16381	-0.57651	-0.61424
-1.1615	-1.226	-1.056
-0.35606	-0.35306	-0.3405
-0.87334	-1.0121	-0.83972
-0.19955	-0.55067	-0.60288
-0.45653	-1.5204	-1.2433
-0.61377	-1.3762	-1.1988
-1.798	-2.8998	-3.6643
-0.071208	-0.41359	-0.32908
-0.91132	-0.51405	-0.81928
-0.39605	-0.053516	-0.05415
-0.26459	-0.44306	-0.49049
-1.4794	-0.84048	-1.1553
-0.82556	-0.67491	-1.8325
0	-0.16235	0.061086
-0.27579	-0.49181	-0.31565
-0.059996	-0.76205	-0.65516
0.042865	-0.69475	-0.54017
-0.92916	-1.5955	-1.2546
-1.0027	-0.60106	-0.32988
-0.89318	-1.3443	-1.1121
-1.6165	-1.4228	-1.2832
-0.47467	-0.93759	-0.98624
-0.52713	-0.4966	-0.38054
-0.77304	-1.6064	-1.7771
-0.66111	-2.7102	-1.9246
-0.89313	-1.3176	-0.97903
-0.30811	-0.61029	-0.57286
-1.1038	-1.2765	-1.0308
-0.33126	-0.62724	-0.69306
-2.1528	-1.8781	-2.0209
-0.21051	-1.0004	-0.42759
-0.22995	-2.2552	-1.406
-0.079287	-0.04459	-0.05264
-1.5248	-1.671	-1.6929
-0.40388	-0.32354	-0.53321
-0.14207	-0.17869	-0.17869
-0.27642	-1.0651	-0.96784
-0.0012868	-0.030255	-0.077855
-0.34737	-0.87176	-0.80016
0.027618	-0.24207	-0.15839
-3.8142	-2.5688	-2.0773
-0.16983	-0.24006	-0.10238
-0.16228	-0.42515	-0.29814
-0.62294	-1.5013	-1.1494
-0.10537	-0.59435	-0.50542
-0.037123	-0.17327	-0.14534
-0.31365	-0.66418	-1.0348
-0.45591	-0.73456	-0.80782
-0.3316	-0.60604	-0.54486
-0.42515	-0.36125	-0.4485
-0.35998	-0.35724	-0.17329
-1.2896	-1.4242	-1.1649
-2.1267	-2.1561	-2.5429
-1.9913	-1.2817	-0.86224
-0.8375	-0.98849	-0.91322
-1.7707	-0.68586	-0.96815
-2.0408	-1.7001	-2.797
-0.61237	-1.1269	-0.69356
-0.33682	-0.51538	-0.81696
0	-0.26673	-0.21222
